# Supplementary material for: Delta-like 4/Notch signaling promotes ApcMin/+ tumor initiation through angiogenic and non-angiogenic related mechanisms
Source: BMC Cancer. 2017 Jan 13;17:50. doi: 10.1186/s12885-016-3036-0 (PMC5237288; doi:10.1186/s12885-016-3036-0)
Supplement: Additional file 2: Table S1. — Primer pair sequences list used in RT-PCR reactions. (XLSX 53 kb) [file 12885_2016_3036_MOESM2_ESM.xlsx]

## Sheet: Sheet1
	primer pairs list
	β-actin_F:	5’ TGTTACCAACTGGGACGACA 3’
	β-actin_R:	5’ GGGGTGTTGAAGGTCTCAAA 3’
	Hey2_F:	5’ TGCCAAGTTAGAAAAGGCTGA 3’
	Hey2_R:	5’ CACTCTCGGAATCCAATGCT 3’
	Dll4_F:	5’ GGAACCTTCTCACTCAAATCT 3’
	Dll4_R:	5’ CTCGTCTGTTCGCCAAATCT 3’
	PECAM-1_F:	5’ CAAGCAAAGCAGTGAAGCTG 3’
	PECAM-1_R:	5’ TCTAACTTCGGCTTGGGAAA 3’
	Lgr5_F:	5’ CCCATCCAATTTGTTGGAGTA 3’
	Lgr5_R:	5’ GTGGCAGTTCCTGTCAAGTG 3’
	Bmi1_F:	5’ AGAGATTTTTATGCAGCTCACC 3’
	Bmi1_R:	5’ AATCCTCTTCTCCTCATCTGC 3’
	Cdkn1b_F:	5’ TCTGTTGGCCCTTTTGTTTT 3’
	Cdkn1b_R:	5’ GTGGACCAAATGCCTGACTC 3’
	Cdkn1c_F:	5’ GTTCTCCTGCGCAGTTCTCT 3’
	Cdkn1c_R:	5’ CTGAAGGACCAGCCTCTCTC 3’
	Myc_F:	5’ GCCCAGTGAGGATATCTGGA 3’
	Myc_R:	5’ GACCGCAACATAGGATGGAG 3’
	Ccnd2_F:	5’ CAGTCACCCCTCACGACTTC 3’
	Ccnd2_R:	5’ ACAGAGCGATGAAGGTCTGC 3’
	Akp3_F:	5’ GCTGTCTGGGACCTGTCTGT 3’
	Akp3_R:	5’ CAGTTGGAAGGCCATCTAGG 3’
	Muc2_F:	5’ CACATCACCACCTTTGATGG 3’
	Muc2_R:	5’ GGAGGGCATAGGAGTCATTG 3’
	Lyz1_F:	5’ ATGGAATGGATGGCTACCGT 3’
	Lyz1_R:	5’ ATAGTCGGTGCTTCGGTCTC 3’
	Neurog3_F:	5’ AAGAGCGAGTTGGCACTCAG 3’
	Neurog3_R:	5’ CCGAGTTGAGGTTGTGCAT 3’
	Atoh1_F:	5’ CAACGACAAGAAGCTGTCCA 3’
	Atoh1_R:	5’ CTCTCCGACATTGGGAGTCT 3’
	Klf4_F:	5’ GCAGTCACAAGTCCCCTCTC 3’
	Klf4_R:	5’ GACCTTCTTCCCCTCTTTGG 3’
